# Supplementary material for: DNA Methylation-Based Estimates of Circulating Leukocyte Composition for Predicting Colorectal Cancer Survival: A Prospective Cohort Study
Source: Cancers (Basel). 2021 Jun 12;13(12):2948. doi: 10.3390/cancers13122948 (PMC8231262; doi:10.3390/cancers13122948)
Supplement: Supplementary file 1 [file cancers-13-02948-s001.zip]

Archive with 1 entries (1 files):
- cancers-1237381-supplementary.pdf
